# Supplementary material for: Structural Adaptive, Self-Separating Material for Removing Ibuprofen from Waters and Sewage
Source: Materials (Basel). 2021 Dec 13;14(24):7697. doi: 10.3390/ma14247697 (PMC8709425; doi:10.3390/ma14247697)
Supplement: Supplementary file 1 [file materials-14-07697-s001.zip]

Archive with 1 entries (1 files):
- materials-1473594-supplementary.pdf
